# Supplementary material for: Virtual Reality in the Preoperative Planning of Adult Aortic Surgery: A Feasibility Study
Source: J Cardiovasc Dev Dis. 2022 Jan 18;9(2):31. doi: 10.3390/jcdd9020031 (PMC8879426; doi:10.3390/jcdd9020031)
Supplement: Supplementary file 1 [file jcdd-09-00031-s001.zip]

Archive with 4 entries (2 files):
- jcdd-1515022-supplementary/
- jcdd-1515022-supplementary/Supplementary material/
- jcdd-1515022-supplementary/Supplementary material/Questionnaires_Supplementary Material.pdf
- jcdd-1515022-supplementary/Supplementary material/Video.wmv
